# Supplementary material for: A Novel MAP3K7 Variant Causing Loss of Function Identified in a Family With Cardiospondylocarpofacial Syndrome: Functional Validation and Molecular Insights
Source: Hum Mutat. 2026 Apr 24;2026:8024677. doi: 10.1155/humu/8024677 (PMC13107117; doi:10.1155/humu/8024677)
Supplement: Supplementary file 1 — Supporting Information Additional supporting information can be found online in the Supporting Information section. File S1. The online version contains supporting excel available at Supporting Information for review and publication. [file HUMU-2026-8024677-s001.xlsx]

## Sheet: Sheet1
	Family 1	Family 2	Family 3	Family 4	Family 5			Family 6		Family 7	Family 8	Family 9	Family 10	Family 11	Family 12	Family 13	Family 14	Family 15	Family 16	Family 17		Family 18	Family 19	Family 20	Family 21	Family 22	Family 23	Family 24	Family 1	Family 2	Family 3	Family 4	Family 5	Family 6	Family 7	Family 8	Family 9	Family 10	Family 11	Family 12	Family 13	Family 14	Family 15	Family 16	Family 17	Family 18	Family 19	Family 20	Family 21
Variant	c.125_127del	c.130_135del	c.143G>A	c.143G>A	c.148_150del	c.148_150del	c.148_150del	c.149T>C	c.149T>C	c.248G>A	c.328G>T	c.329G>A	c.329G>A	c.467A>T	c.528dupT	c.560C>T	c.586A>G	c.589G>A	c.607+2delT*	c.616T>G	c.616T>G	c.616T>G	c.617A>G	c.713G>A	c.721T>G	c.721T>G	c.721T>A	c.737-7A>G	c.208G>C	c.299T>A	c.337T>G	c.502G>C	c.1535C>T	c.1535C>T	c.1535C>T	c.1535C>T	c.1535C>T	c.1535C>T	c.1535C>T	c.1535C>T	c.1535C>T	c.1535C>T	c.1535C>T	c.1535C>T	c.1535C>T	c.1535C>T	c.1535C>T	c.1535C>T	c.1535C>T
Protein Change	p.Val42del	p.Arg44_Gly45delin	p.Gly48Glu	p.Gly48Glu	p.Val50del	p.Val50del	p.Val50del	p.Val50Ala	p.Val50Ala	p.Arg83His	p.Gly110Cys	p.Gly110Asp	p.Gly110Asp	p.Asp156Val	p.G177WfsX5	p.Thr187Ile	p.Met196Val	p.Ala197Thr	p.E202_G203insGKWQXY	p.Tyr206Asp	p.Tyr206Asp	p.Tyr206Asp	p.Tyr206Cys	p.Arg238Gln	p.Trp241Gly	p.Trp241Gly	p.Trp241Arg	p.Asn245_Gly246insValVal	p.Glu70Gln	p.Val100Glu	p.Tyr113Asp	p.Gly168Arg	p.Pro512Leu	p.Pro512Leu	p.Pro512Leu	p.Pro512Leu	p.Pro512Leu	p.Pro512Leu	p.Pro512Leu	p.Pro512Leu	p.Pro512Leu	p.Pro512Leu	p.Pro512Leu	p.Pro512Leu	p.Pro512Leu	p.Pro512Leu	p.Pro512Leu	p.Pro512Leu	p.Pro512Leu
Inheritance	De Novo	De Novo	De Novo	De Novo	Father	Daughter	Son	Son	Mother	De Novo	De Novo	De Novo	De Novo	De Novo	De Novo	De Novo	De Novo	De Novo	De Novo	Daughter	Father	Ｕ	De Novo	De Novo	De Novo	Not maternal	De Novo	De Novo	dominant	dominant	De Novo	dominant	De Novo	De Novo	U	U	De Novo	U	U	U	U	U	De Novo	Ｕ	De Novo	Ｕ	De Novo	De Novo	De Novo
Phenotype	CSCF	CSCF	CSCF	CSCF	CSCF	CSCF	CSCF	CSCF	CSCF	CSCF	CSCF	CSCF	CSCF	CSCF	CSCF	CSCF	CSCF	CSCF	CSCF	CSCF	CSCF	CSCF	CSCF	CSCF	CSCF	CSCF	CSCF	CSCF	FMD2	FMD2	FMD2	FMD2	FMD2	FMD2	FMD2	FMD2	FMD2	FMD2	FMD2	FMD2	FMD2	FMD2	FMD2	FMD2	FMD2	FMD2	FMD2	FMD2	FMD2
Gender	M	F	F	M	M	F	M	M	F	F	F	F	F	M	M	F	M	F	F	F	M	F	M	F	F	F	F	F	F	F	M	F	M	M	M	M	M	M	M	F	F	F	F	F	F	F	F	M	F
Ancestry	America	Morocco,Algeria	Holland	America,Caucasia	France	France	France	China	China	Holland	France	Holland	Holland	Japan	Canada	Caucasia	Holland	Holland	Englansd	Holland	Holland	South Asia	USA	Switzerland	England	USA	China,USA	Caucasia	French	Hungary	Holland	Brazil	Italy	England	Austria	Austria	Scotland	Switzerland	Korea	Spain	Turkey	Mexico	Germany	England	Germany	Holland	Australia		Italy
Postnatal measurements
Weeks Of Gestation	41+4	40	39+3	37	Ｕ	38	41	36+1		38	38	38+6	40	41	40+5	40	38+2	39	41	37+5			40+2	38+4	36+2	Term infant	41	Term infant			34+1																		35+2
Weight,Gr (SDS)	3515	2,070(<-3)	2740(-2)	3500	Ｕ	3,000(0)	3,125(0)	2030(-1.94)		2850(0)	3,090(0)	3052(0)	2340(<-2.5)	2814 (‐1.9)	normal	2660(-1.35)	3060(-0.5)	3200(0)	3044(-1)	2800(-1)			3730(-0.5)	2570(-1.9)	2003(-2.5)	2700(-2)	2860	2900(<-1)			1655 (<‐2.5)																	3680	1910(-2.5)
Length,Cm（SDS）		51.5(+0.5)	47(-1.4)	49(-4.0)	Ｕ	47(-0.5)	47(-1)	48(0)			46.5(-0.7)		46(-1.9)	47.5(-1.5)	normal	47(-1.32)		48(0)		45(-1)			50(-1)	48(-1.4)	41.9(-2.2)		45				42(-1)																	51
Head Circumference,Cm (SDS)		35.9(+1)	33(-1,6)	34(-1.7)	Ｕ	35.5(+1)	35(0)	33(0)			36.5(+2.5)				normal		35.5(+0.7)	35(0)		34(+1)			35(+1.9)	34.5(+2)	32.5(+1)		Ｕ				28.5(-2.5)																	35.5
Measurements Last Evaluation
Age(years)	17	13	5	0(8 Months)	37	death D9	5	1	27	3	16	6	15	10	8	1	8	1	12	0(2 Months)		fetus(20weeks)	9	7	2	36	22	4			18																	17	4
Weight,Kg		25(-3)	14.2	8.9	55	-	12(-2.5)	7.08(<-2)		12	37(-2.5)	17	36.6	23.2(-1.6)		4.24(-7.93)	21.2	9.95	29.6	4.2			18	21	10.6	37.8	39	14(-1)			47.8																		12.5
Length,Cm（SDS）	152.1(-3.25)	124(-5)	102(-2.7)	66(-1.68)	165	-	92(-3.5)	64.7(<-2)	142(<-2)	86.7(-3)	145(-2.5)	104(-3.1)	153.2(-2.1)	120.4(-3)		57.2(-6.48)	122(-2.1)	73.8(-1.4)	143(<-2.5)	53(-1.6)	162.5(-3)		115.2(-3.2)	120.9(-0.8)	81.3(-1.3)	146.3(<-2.5)	137.9(<-2.5)	91(-2.3)			165.1(-2.2)																	148(-4.3)	88(-3.1)
Head Circumference,Cm (SDS)		54(+1)	48(-1.7)	43.6(-0.74)	54(0)	-	50(0)	45(0)		49.2(0)	54	50(-0.6)	53,4(-0.9)				52(-0,3)	48.2(1.1)	51,5(-1,4)	37(-1)	55.5(-1.1)		50(-1.8)	53.6(1.3)	48(0.3)		53.3	49(-0.39)																					45(<-2.5)
Facial
Low Posterior Hair Line			+	-								-				+	+	-	-	-				-			-	-			-																		-
Hypotonic Face			+	+						-		-	+			+	+	-	-	-				-	+	-	-	-			-																		+
Full Cheeks		+	+	+	+	+	+	+		+	+	+	-			+	+	+	-	+		+	-	+	+	-	+				+																	+	+
Low-Set Ears			-	+				+	+			-	+	+		+	-	+	+					+	-	-	-	-			-																		-
Posteriorly Rotated Ears	+	+	+	+	+	+	+			-	+	+	+	+		+	+	-	+	-			-	-	-		-	-			-																		-
Hypertelorism		+	+	+	+	+	+	+	+	-	+	+	-	+		+	+	+	+	+			+	-	-		-		+	+	+	+	+	+	+	+	+	+	+	+	+	+	+	+	+	+	+	+	+
Strabismus	+	+	+	-	+	-	+			-	-	-	+	+			+	-	-	-				-	-		-																						-
Ptosis			+	+	+	+	+		+	-		-	+				+	-	+	-			+	+	-	+					-
Palpebral fissures	+	+	+	+	+	+	+			-	+	-	-	-	-	-	+	-	+	-	+			+	-	-	-		+	+	-	+	+	+	+	+	+	+	+	+	+	+	+	+	+	+	+	+	+
Epicanthal Folds			+	+	+	+	+			+		-	-				+	-	+	-				-	+						+																		+
Peri/supra-orbital fullness		+	+	+	+	+	+			-	+	-	-				+	+	-	+				+			+		+	+	-	+	+	+	+	+	+	+	+	+	+	+	+	+	+	+	+		+
Anteverted Nares	+	+	+	+	-	+	+	+	+	+	+	-		+		+	+	-	+	-		+	-	+	+		-				-																		-
Round Tipped Nose			+	+	+	+	+	+	+	+		+		+	+	+	+	+	+	-				+	+						+																	+	-
Long Philtrum		+	+	+	+	+	+	+	+	+	+	-				+	+	+	+	-				+			-				-																		-
High Arched Palate	+		-	+									+					-	+					+	-	+																							+
Micrognathia			+	-	-	-	-			+		-	-	+	+		+	+	-	-			-	+	-				+	+	+	-	+	+	-	-	+	+	+	+	+	-	+	+	+	+	+	+	+
Cleft palate															+														-	-		-	-	+	-	U	-	-	-	+	-	-	+	+	-	+	-	+
Congenital Stridor/Subglottic Stenosis																													-	U		-	+	+	U	U	-	-	+	-	-	+	+	+	U	-	-	-
dental malocclusion	+								+					+
Cardiac Phenotype
Congenital Heart Defect	+		+	-				+	+	-		+		+	+	+	+	-	+	+	-	+	+	+	-	-		+			+		+															+	+
Septal Defects		+	-	-	-	-	-			-	+	-		-	-	+	-		+	-				-	-	-		+			+																		+
Cardiomyopathy			-	+						-		+					-	-	-	+			+	-	-	+					-																		-
Valve dysplasia	+	+			+	+	+	+	+		+			+		+			+								+																						+
Skeletal Phenotype
Joint Laxity		+	+	-	+	Ｕ	+		+	+	+	+		+	+		+	+	+					+			+	+			-																		+
Short extremities	+	+			+	Ｕ	+				+										+						+
Scoliosis	+	+	+	-	-	-	-		+	-	-	-	+(35 Degrees)				+	-	+					-	-		+		+	+	+	+	+	+	+	Ｕ	+	+	+	-	+	+	-	+	Ｕ	-	+	+	+
Vertebral fusion	+	+			+	Ｕ	+		+		+			+		+											+		-	-		+	+	+	Ｕ	Ｕ	-	-	+	+	+	+	Ｕ	-	+	-	+	+
Flexion Contractures	+		-	-					-								-	-	-		-			-					+	Ｕ	+	+	+	+	+	+	+	+	+	+	+	+	+	+	+	+	+	+	+
Flared Metaphyses																													+	-		-	+	+	Ｕ	Ｕ	+	+	+	+	+	+	Ｕ	+	Ｕ	+	+	+
Brachydactyly	+	+	+	-	+	-	+		+	-	+		+	+	+	+	+	+	+					+			+	+			-																		+
Camptodactyly	+		-	-	-	-	-							-	-	-	-	-	-					-							+																	+	+
Pectus Excavatum	+		+	-	-	-	-			-		-		+	-	-	-	-	-	-	+			+				+			-
Neurologic Phenotype
Keloid																													-	-		-	-	-	-	-	+	-	+	+	+	+	-	+	-	+	+	+
Hypotonia			+	-				+				+		+	+		-	+	+	+				+	+			+			-																		+
Muscle Hypoplasia	+			-												+			-					+							+																		+
Intellectual Disability			-		-	-	-		-	-		-		+	-	-	-	-	-	-	-				-				-	-	-	-	-	+	+	-	-	+	-	-	-	-	+	-	-	-	-	-	+(severe)
Behavior Disorders/development retardation	+		-						+					+	+	+	+	-	-	+			+					-			-
Digestive System
Severe failure to thrive	+	+			+	Ｕ	+	+			+			+													+	+																				+
Oro-pharyngeal difficulties	+	+			+	Ｕ	-				+																-
Gastro-esophageal reflux		+			+	Ｕ	+				+				+												-	+
Genitourinary System
Vesico-ureteral reflux		+			-	Horseshoe kidney	-				-																-																					+
Hydronephrosis																													-	Ｕ		-	+	-	Ｕ	Ｕ	-	-	-	-	-	-	-	-		-	+	+
Ear, Nose, and Throat
Recurrent otitis	+	+			+	Ｕ					+			+	+																																	+
Hearing Loss	+	+	-	-	+	-	+		+		+	-	+	+	+	+		-	+	-	+（conductive）			+(conductive)	+			+	+	+	+	-	+	+	+	+	+	Ｕ	+	+	+	+	+	+	U	+	+	+	-
Inner ear malformation		+			+	Ｕ	+				+			+													Ossicle synostoses
Cryptorchidism	+		-	-						-		-	-	+			+	-	-	-	-		-	-	-						+																	+	-
Ｕ=Unknown; Empty= Not Available; CSCF = Cardiospondylocarpofacial Syndrome, FMD2 = Frontometaphyseal Dysplasia Type 2; M=Male,F=Female; Complying with HGSV format and reference sequence NM_145331.3.
[truncated: 1 more columns]
